# Supplementary material for: Depression and Anxiety in Heart Transplant Recipients: Prevalence and Impact on Post-Transplant Outcomes
Source: J Pers Med. 2023 May 17;13(5):844. doi: 10.3390/jpm13050844 (PMC10220721; doi:10.3390/jpm13050844)
Supplement: Supplementary file 1 [file jpm-13-00844-s001.zip]

Archive with 1 entries (1 files):
- jpm-2375688-supplementary.pdf
